# Supplementary material for: Exon resequencing of H3K9 methyltransferase complex genes, EHMT1, EHTM2 and WIZ, in Japanese autism subjects
Source: Mol Autism. 2014 Oct 6;5:49. doi: 10.1186/2040-2392-5-49 (PMC4233047; doi:10.1186/2040-2392-5-49)
Supplement: Supplementary file 2 — Additional file 2: Table S2: PCR amplification primers and conditions. (XLSX 19 KB) [file 13229_2014_145_MOESM2_ESM.xlsx]

## Sheet: Table S2
Table S2: PCR amplification primers and conditions
Gene	Exon	Primer Name	Primer sequence	Product Length	CONDITION	Sequence Primer
EHMT1(GLP)	Exon1	GLP_E01-1F	5'- CCCATCCACTACTACGACTCTGG -3'	831	60.5**	GLP_No.01-seqF
		GLP_E01-1R	5'- ACTGGCCAACTTTTCGTTAAAGAT -3'
		GLP_No.01-seqF	GGTCGAGCTCCAACGCGCAG	-	-
	Exon2	GLP_E02-1F	5'- CAGGAGAAGTTTCCTTGGACTGT -3'	456	59.5*	GLP_E02-1F
		GLP_E02-1R	5'- TGGCAGAGCTTTTGTGTTTGT -3'
	Exon3	GLP_E03-1F	5'- GTGTTGGTGGTGGTGTCATAGG -3'	891	61.0**	GLP_E03-1R
		GLP_E03-1R	5'- CGATGACAGAAGTCTGCACAAAG -3'
		GLP_E03-2F	5'- ACGGTGAGACCAATGGGTCTT -3'	625	61.5*	GLP_E03-2F GLP_E03-2R
		GLP_E03-2R	5'- CCTAGCTCCTCATAGGCCCTGT -3'
	Exon4	GLP_E04-1F	5'- AGATGCTGACCTAACCCATCTGAG -3'	603	61.5*	GLP_E04-1F
		GLP_E04-1R	5'- TAGGAAATCAATGCTGGCATGA -3'
	Exon5	GLP_E05-1F	5'- GGACGTGTTTCTGATTCTCTGTGA -3'	532	61.5*	GLP_E05-1R
		GLP_E05-1R	5'- CCACAATGATCTTGGACACGAA -3'
	Exon6	GLP_E06-1F	5'- TTCGTGTCCAAGATCATTGTGG -3'	694	62.0*	GLP_E06-1F
		GLP_E06-1R	5'- TGGGTGAAAACAAGACCCTGTC -3'
	Exon7	GLP_E07-1F	5'- AGCAGAGTGGAAGCTCAGAGTGT -3'	500	61.0*	GLP_E07-1F
		GLP_E07-1R	5'- TGCACGGTGTCTTTCTCATGA -3'
	Exon8	GLP_E08-1F	5'- GAGCTGAGAGAGTTAGGGAAAAGC -3'	532	60.0*	GLP_E08-1R
		GLP_E08-1R	5'- CAACAGTGAAGTCAACGTCCACT -3'
	Exon9	GLP_E09-1F	5'- TGCGGGAGAGAAAATGATAGTG -3'	538	60.0*	GLP_E09-1R
		GLP_E09-1R	5'- CCAGTTGACTCTTAGAGGGTTTCC -3'
	Exon10	GLP_E10-1F	5'- ATAGGTGCCTCTTGAGACCCTGT -3'	571	61.0*	GLP_E10-1F
		GLP_E10-1R	5'- GTGTTTCATCATCTGCCGTGAT -3'
	Exon11	GLP_E11-1F	5'- CGTGTAGCAGGTGCTCGATAAG -3'	523	60.5*	GLP_E11-1R
		GLP_E11-1R	5'- GTTGGGGGTGAAGGTGTCTAAG -3'
	Exon12	GLP_E12-1F	5'- AAGTGACCTCTGTCTGGCTTCA -3'	652	59.5*	GLP_E12-1R
		GLP_E12-1R	5'- AACCGAAAGAGAGCAACGTATG -3'
	Exon13	GLP_E13-1F	5'- CATGAGAGTGTATTTGAACACGCT -3'	605	59.5*	GLP_E13-1F
		GLP_E13-1R	5'- CAAAGGTGTCAGAGGTTGCTCT -3'
	Exon14	GLP_E14-1F	5'- ATGAGATATCTCGACTGGTGGGT -3'	495	59.5*	GLP_E14-1R
		GLP_E14-1R	5'- TTGCGTAACTGGATATGAACACC -3'
	Exon15	GLP_E15-1F	5'- AGAGGGACCTGCCTGTTCAATT -3'	529	62.0*	GLP_E15-1F
		GLP_E15-1R	5'- TCTTCTCAAAGGCCGTGGTAAAT -3'
	Exon16a	GLP_E16a-1F	5'- TGTCCAGCTGCCTCAGTCTGT -3'	564	61.5*	GLP_E16a-1F
		GLP_E16a-1R	5'- GTTTTGAGGCTGGGCCTTTAA -3'
	Exon16	GLP_E16-1F	5'- GGTGTTGTCACACTCCTGAGCTAT -3'	602	60.5*	GLP_E16-1F
		GLP_E16-1R	5'- TGTCAGGCTCTGTAGAGAGTGAGC -3'
	Exon17	GLP_E17-1F	5'- GACAACTATTGCTGAATCATTGAC -3'	800	56.5*	GLP_E17-1F
		GLP_E17-1R	5'- ACACCTCCCTCAAATGGTAATA -3'
	Exon18	GLP_E18-1F	5'- CTCTGAGGAAGAACTGTGGCCT -3'	488	61.0*	GLP_E18-1R
		GLP_E18-1R	5'- GATCCCTAGAGGGTGGCCTCT -3'
	Exon19	GLP_E19-1F	5'- CTAGGTTCCCATCCGGTGAC -3'	536	60.5*	GLP_E19-1R
		GLP_E19-1R	5'- ACCCAGAAATAAACCACAGCTGA -3'
	Exon20	GLP_E20-1F	5'- AGTGAATGTGGGAGAGGAGGAA -3'	587	60.5*	GLP_E20-1F
		GLP_E20-1R	5'- ATGGAAAGGACAGGTGTCACCT -3'
	Exon21	GLP_E21-1F	5'- TGGAGAGGATAGTGAGCAGGTGA -3'	569	62.0*	GLP_E21-1R
		GLP_E21-1R	5'- TGGGCCTGACAGAACCTTTATCT -3'
	Exon22	GLP_E22-1F	5'- AGGCTCTGTGTTCTTGCCTTTC -3'	725	60.5*	GLP_E22-1F
		GLP_E22-1R	5'- TACACACAACATAAGCAGCACCTC -3'
	Exon23	GLP_E23-1F	5'- TCTGGGTGGAGGCTTCTCATC -3'	500	62.0*	GLP_E23-1F
		GLP_E23-1R	5'- GCATGACTCGTGATTTATGGCA -3'
	Exon24	GLP_E24-1F	5'- TGTCTGTGAGGTGCCTGCAG -3'	462	62.5*	GLP_E24-1R
		GLP_E24-1R	5'- ACGCCTTCTTAAATGCACTCCTG -3'
	Exon25	GLP_E25-1F	5'- TTCTCAGGTACCAGACCGCAGA -3'	515	62.5*	GLP_E25-1R
		GLP_E25-1R	5'- CCTCCCAAGTCAGAGGTCCCT -3'
	Exon26	GLP_E26-1F	5'- TTTCTCCTATTGGTGCCAGACA -3'	737	60.5*	GLP_E26-1R
		GLP_E26-1R	5'- ACCTCCCACAAGCCAGATAAATT -3'
	Exon27	GLP_E27-1F	5'- CTTGTCTCGGGTTTATGCTAGTGG -3'	664	62.0*	GLP_E27-1F
		GLP_E27-1R	5'- TTCGCAACGACAAATCAGCAT -3'
EHMT2(G9a)	Exon1	G9a_No.01-1F	5'- GACAGAGACGCCACACCTGG -3'	457	63.0*	G9a_No.01-1R
		G9a_No.01-1R	5'- CACACCCTGGTCCCCTCATC -3'
	Exon2	G9a_No.02-1F	5'- AGAGATGCGGGGTCTACCGA -3'	490	62.5*	G9a_No.02-1F
		G9a_No.02-1R	5'- TGACAGTGACAGAGGCTGGAGAT -3'
	Exon3	G9a_No.03-1F	5'- CAACTCTCTACTGGGCTGACCA -3'	643	60.0*	G9a_No.03-1R
		G9a_No.03-1R	5'- CATAGCCAAACTCTGGACAGATG -3'
	Exon4	G9a_No.04-1F	5'- AGCCTCTGTCACTGTCACTGTTG -3'	685	60.5*	G9a_No.04-1R
		G9a_No.04-1R	5'- TAACATCAAACTTTCACCACCCA -3'
	Exon5, 6, 7	G9a_No.05-1F	5'- CTGCATGGTTGCAGAGATGAGT -3'	931	61.5*	G9a_No.05-1F
		G9a_No.05-1R	5'- AGATCGTGATATTGCGCTCCA -3'
	Exon8, 9	G9a_No.06-1F	5'- GATCTGTGCACATTGCTGTCTGTA -3'	610	60.5*	G9a_No.06-1F
		G9a_No.06-1R	5'- AAGCAGCAGAGCCTCCTCAC -3'
	Exon9, 10, 11	G9a_No.07-1F	5'- AGGTCTGGTCCTGAAGGTGTTG -3'	694	61.5*	G9a_No.07-1R
		G9a_No.07-1R	5'- AGCGAAGATGTGTCATTGGACA -3'
	Exon11, 12, 13	G9a_No.08-1F	5'- ACCTCAGGGCAGGAGGGAAA -3'	716	63.5*	G9a_No.08-1F
		G9a_No.08-1R	5'- ACACACAGGCCTTGTGGAAGC -3'
	Exon12, 13, 14	G9a_No.09-1F	5'- ATGGTCAAACACCACTGCTGC -3'	698	62.0*	G9a_No.09-1F
		G9a_No.09-1R	5'- ATCAGCCTCGACACCACTCCT -3'
	Exon14, 15	G9a_No.10-1F	5'- TGGCTGACACCATTGACAGC -3'	553	61.5*	G9a_No.10-1R
		G9a_No.10-1R	5'- AGCCAAGGCTAACAGGTATAAGCA -3'
	Exon16, 17	G9a_No.11-1F	5'- CAGGGTTTGAATTCAGGCAGAG -3'	525	62.0*	G9a_No.11-1F
		G9a_No.11-1R	5'- TATAGACACAGCCACCACGCTG -3'
	Exon16, 17, 18	G9a_No.12-1F	5'- TGGAGATCTGCCATGTGCTG -3'	714	61.5*	G9a_No.12-1R
		G9a_No.12-1R	5'- CACATCCAATGTATGACAACCCA -3'
	Exon19, 20, 21	G9a_No.13-1F	5'- TGCTGGGATTACAGGCATGA -3'	778	61.0*	G9a_No.13-1R
		G9a_No.13-1R	5'- GAGTTGAAGCGCAAACCACA -3'
	Exon20, 21	G9a_No.14-1F	5'- GGAGAGCTACCATGACTGCGT -3'	443	60.5*	G9a_No.14-1R
		G9a_No.14-1R	5'- TTGCTGTATCTGGCAACCCTAGT -3'
	Exon22	G9a_No.15-1F	5'- ACTAGGGTTGCCAGATACAGCAA -3'	669	60.5*	G9a_No.15-1R
		G9a_No.15-1R	5'- ACGGGTAATCAGTATGGTGGTGT -3'
	Exon23	G9a_No.16-1F	5'- AGGGGAGGGATCCTTTTCCTA -3'	524	61.0*	G9a_No.16-1R
		G9a_No.16-1R	5'- ACGAAATGCAGGAGCATCATC -3'
	Exon24, 25	G9a_No.17-1F	5'- GATGATGCTCCTGCATTTCGTG -3'	671	63.0*	G9a_No.17-1R
		G9a_No.17-1R	5'- GCAGGTGCCATTCTCAGCTG -3'
	Exon26, 27	G9a_No.18-1F	5'- TGTCTCTGTGCTGACTGAAGGCT -3'	888	62.0*	G9a_No.18-1R
		G9a_No.18-1R	5'- ACTTTCAGCATCAGCATTGCCT -3'
	Exon28	G9a_No.19-1F	5'- AGGCAATGCTGATGCTGAAAGT -3'	609	61.5*	G9a_No.19-1R
		G9a_No.19-1R	5'- TCATCAAACTTCAACTGAGGATGG -3'
WIZ	Exon2	WIZ_E02-1F	5'- CATTGGGATAGAAGGTGTGTGG -3'	621	60.5*	WIZ_E02-1F
		WIZ_E02-1R	5'- TCCCAGGACACCTGTTTTCAC -3'
	Exon3	WIZ_E03-1F	5'- TCCTTGACGTTGCCAGATGT -3'	752	60.5*	WIZ_E03-1F
		WIZ_E03-1R	5'- GAAAGAGACCTGGCCCAGATC -3'
	Exon4	WIZ_E04-2F	TCACTCCTGCCGGGTATCTG	926	62.0*	WIZ_E04-2R
		WIZ_E04-2R	AATAAAGGACAATTGAGCAGCAGC
	Exon5	WIZ_E05-1F	5'- AGCTAGGCAGCTGGCACTGATA -3'	933	62.0**	WIZ_E05-in1F WIZ_E05-in1R
		WIZ_E05-1R	5'- CTGCTGAGTCACAGCCCAAAG -3'
		WIZ_E05-in1F	5'- GATGGGTGTGACCGAGTGGT -3'	-	-
		WIZ_E05-in1R	5'- ACTGAGCCCAGGTAGCCAGT -3'
	Exon6	WIZ_E06-1F	5'- AGACCTCCCACTCCTGTAAGCA -3'	823	60.5*	WIZ_E06-1R
		WIZ_E06-1R	5'- TTGGAATACACAAGAGCTGAGGAC -3'
	Exon7	WIZ_E07-1F	5'- ACATCAACAGTGAGTGCTTGGTG -3'	654	60.5*	WIZ_E07-1R
		WIZ_E07-1R	5'- TCACTAAGCTGGTAAGTGGCAGAG -3'
	Exon8	WIZ_E08-1F	5'- CTCTGTGAGACCCTGCCATGA -3'	597	62.5**	WIZ_E08-1F
		WIZ_E08-1R	5'- CATGGGCTGAAGGAAGACACC -3'
						*AmpliTaqGold 360(ABI)
						**KOD FX (TOYOBO)
