# Supplementary material for: Exon resequencing of H3K9 methyltransferase complex genes, EHMT1, EHTM2 and WIZ, in Japanese autism subjects
Source: Mol Autism. 2014 Oct 6;5:49. doi: 10.1186/2040-2392-5-49 (PMC4233047; doi:10.1186/2040-2392-5-49)
Supplement: Supplementary file 3 — Additional file 3: Figure S1: (A) Domain structure of EHMT1 (GLP) and EHMT2 (G9a), indicating mutated and their conserved positions, (B) three-dimensional structure of EHMT1 (GLP), and (C) three-dimensional structure of EHMT2 (G9a). The structural data were obtained from Protein Data Bank (http://www.rcsb.org/pdb/home/home.do) and visualized using the UCSF Chimera package (http://www.cgl.ucsf.edu/chimera/) for determining the position of identified variants. The EHMT1/GLP complex (PDB entry: 3B95) contains three peptide chains, where the A and B chains are from GLP, and the P chain is a histone H3 N-terminal peptide. The B chain (blue), P chain (green) and the variant (red) are shown in figure (B). The mutation is located on the surface of the protein. The EHMT2/G9a complex (PDB entry: 3K5K) contains two SET domains from G9a (A and B chains). The A chain is shown here in (C) with ligands DXQ (7-[3-(dimethylamino) propoxy]-6-methoxy-2- (4-methyl-1,4-diazepan-1-yl)-N-(1-methylpiperidin-4-yl)quinazolin-4-amine) and S-adenosyl-L-homocysteine marked in green and cyan, respectively. The variant position (red) is located on the surface of the protein, away from substrate binding sites. (XLSX 9 KB) [file 13229_2014_145_MOESM3_ESM.xlsx]

## Sheet: Table S3
Table S3: List of TaqMan assay IDs used for gene expression studies.
Gene Symbol	RefSeq	Assay ID
EHMT1	NM_024757.4,NM_001145527.1	Hs00964325_m1
EHMT2	NM_025256.5,NM_006709.3	Hs00198710_m1
EHMT1 (variant1)	NM_024757.4	Hs00964329_m1
EHMT1 (variant2)	NM_001145527.1	Custom ; AII1NF1
EHMT2 (isoform a)	NM_006709.3	Hs00938392_g1
EHMT2 (isoform b)	NM_025256.5	Hs00938390_g1
WIZ	NM_021241.2	Hs01393645_m1
