# Supplementary material for: Exon resequencing of H3K9 methyltransferase complex genes, EHMT1, EHTM2 and WIZ, in Japanese autism subjects
Source: Mol Autism. 2014 Oct 6;5:49. doi: 10.1186/2040-2392-5-49 (PMC4233047; doi:10.1186/2040-2392-5-49)
Supplement: Supplementary file 4 — Additional file 4: Table S3: List of TaqMan assay IDs used for gene expression studies. (XLSX 17 KB) [file 13229_2014_145_MOESM4_ESM.xlsx]

## Sheet: Table S4
Table S4: Novel and previously reported variants in the ASD cohort and variants specific to the control population
Variant type	Gene	Variant	Position	Protein	Protein Domain	ASD Count	Control Count	Polyphen2	PROVEAN	SIFT
Novel and reported variants in ASD	EHMT1	New	c.1,502-4T>C	-	-	1	-	-	-	-
	EHMT1	New	c.2,382+16G>A	-	-	4	5	-	-	-
	EHMT1	New	(stop+20) c.2,382+1,733G>T	-	-	2	5	-	-	-
	EHMT1	New	c.3,716+4C>T	-	-	1	12	-	-	-
	EHMT1	rs141429415	c.3,541-13_14insTC	-	-	2	15	-	-	-
	EHMT1	rs143421585	c.3,374+22G>A	-	-	4	2	-	-	-
	EHMT1	rs150247219	c.2,505+24C>T	-	-	7	19	-	-	-
	EHMT1	rs3125794	c.1,501+13G>T	-	-	1	-	-	-	-
	EHMT1	rs78104547	c.148G>A	Ala50Thr	-	20	-	Benign	Neutral	Tolerated
	EHMT1	rs3812496	c.204T>A	Asn68Asn	-	7	-	-	-	-
	EHMT1	rs3812497	c.444T>C	Pro148Pro	-	MAF=12.7%	-	-	-	-
	EHMT1	New	c.514C>T	Pro172Ser	-	2	-	Possibly damaging	Neutral	Damaging
	EHMT1	New	c.624G>A	Pro208Pro	-	2	-	-	-	-
	EHMT1	New	c.633C>T	Val211Val	-	1	-	-	-	-
	EHMT1	rs201528122	c.631G>A	Val211Ile	-	3	-	Benign	Neutral	Tolerated
	EHMT1	rs1129767	c.1,044G>A	Ser348Ser	-	MAF=10.4%	-	-	-	-
	EHMT1	New	c.1,043C>T	Ser348Leu	-	2	-	Probably damaging	Deleterious	Damaging
	EHMT1	rs1129768	c.1,089T>C	Gly363Gly	-	MAF=11.4%	-	-	-	-
	EHMT1	rs35935211	c.1,380G>A	Ser460Ser	-	1	-	-	-	-
	EHMT1	New	c.2,097G>A	Thr699Thr	-	1	0	-	-	-
	EHMT1	New	c.2,186C>T	Ser729Leu	-	3	9	Probably damaging	Deleterious	Damaging
	EHMT1	rs192912701	c.2,235C>T	Ser745Ser	ANKYRIN REPEAT DOMAIN	1	1	-	-	-
	EHMT1	New	c.2,823G>A	Ser941Ser	ANKYRIN REPEAT DOMAIN	1	2	-	-	-
	EHMT1	rs150913663	c.2,827C>T	Leu943Leu	ANKYRIN REPEAT DOMAIN	3	6	-	-	-
	EHMT1	New	c.2,903A>G	Lys968Arg	ANKYRIN REPEAT DOMAIN	1	0	Possibly damaging	Neutral	Tolerated
	EHMT1	rs143669310	c.2,970G>T	Gln990His	ANKYRIN REPEAT DOMAIN	10	27	Probably damaging	Deleterious	Damaging
	EHMT1	rs35943616	c.3,000C>T	Pro1000Pro	ANKYRIN REPEAT DOMAIN	1	12	-	-	-
	EHMT1	New	c.3,732G>C	Glu1244Asp	SET DOMAIN	1	1	Benign	Neutral	Tolerated
	EHMT1	New	c.3,774C>T	Cys1258Cys	-	1	7	-	-	-
	EHMT2	New	c.110-13_14insC	-	-	1	-	-	-	-
	EHMT2	New	c.709-10C>A	-	-	2	-	-	-	-
	EHMT2	New	c.2,241+7G>A	-	-	4	7	-	-	-
	EHMT2	New	c.2,242-13G>A	-	-	1	0	-	-	-
	EHMT2	rs115272033	c.2,995-21A>G	-	-	MAF=2.5%	MAF=4%	-	-	-
	EHMT2	rs139303095	c.3,277-12C>A	-	-	3	26	-	-	-
	EHMT2	rs145436475	c.3,111-24C>T	-	-	MAF=6.8%	MAF=6.4%	-	-	-
	EHMT2	rs17207734	c.1,746-11T>G	-	-	8	-	-	-	-
	EHMT2	rs35009002	c.668-15T>G	-	-	3		-	-	-
	EHMT2	rs35875104	c.1,367-11A>G	-	-	MAF=7.3%		-	-	-
	EHMT2	rs41267090	c.3,452+10T>A	-	-	MAF=7.8%	MAF=10.6%	-	-	-
	EHMT2	rs486416	c.1,510-17T>C	-	-	MAF=7.9%	-	-	-	-
	EHMT2	rs652888	c.2,917-18T>C	-	-	MAF=7.8%	MAF=7.7%	-	-	-
	EHMT2	rs659445	c.329-11T>C	-	-	MAF=7.9%	-	-	-	-
	EHMT2	rs181397127	c.162C>T	Ala54Ala	-	2	-	-	-	-
	EHMT2	rs7887	c.164A>C	Asn55Thr	-	MAF=28.8%	-	Benign	Neutral	Tolerated
	EHMT2	New	c.414A>T	Gly138Gly	-	1	-	-	-	-
	EHMT2	rs535586	c.711G>A	Ser237Ser	-	MAF=8.0%	-	-	-	-
	EHMT2	New	c.913_915delGGA	Glu305del	-	1	-	-	-	-
	EHMT2	rs113973079	c.1,437G>A	Val479Val	-	MAF=7.9%	-	-	-	-
	EHMT2	New	c.1,508C>T	Ala503Val	-	2	-	Probably damaging	Neutral	Damaging
	EHMT2	New	c.2,061G>A	Thr687Thr	ANKYRIN REPEAT DOMAIN	4	4	-	-	-
	EHMT2	New	c.2,619T>C	Arg873Arg	ANKYRIN REPEAT DOMAIN	2	2	-	-	-
	EHMT2	rs199922790	c.2,856C>T	Tyr952Tyr	-	2	10	-	-	-
	EHMT2	New	c.2,882C>T	Thr961Ile	SET DOMAIN	1	0	Possibly damaging	Neutral	Tolerated
	EHMT2	New	c.3,261C>T	Phe1087Phe	SET DOMAIN	1	0	-	-	-
	WIZ	New	-1G>A	-	-	1	-	-	-	-
	WIZ	rs139448002	c.205+16G>A	-	-	5	-	-	-	-
	WIZ	New	c.279C>T	Ala93Ala	-	1	-	-	-	-
	WIZ	New	c.645C>T	Thr215Thr	-	1	-	-	-	-
	WIZ	rs199561294	c.905C>T	Thr302Met	-	1	-	Benign	Neutral	Damaging
	WIZ	rs74912500	c.1,320C>T	Asp440Asp	-	8	-	-	-	-
	WIZ	New	c.1,482C>T	Gly494Gly	-	1	-	-	-	-
	WIZ	New	c.2,039G>A	Arg680His	-	1	-	Benign	Neutral	Damaging
	WIZ	rs199764331	c.2,351C>T	Pro784Leu	C2H2 zinc-finger domain	1	-	Probably damaging	Neutral	Damaging
	WIZ	New	c.2,367G>A	Ala789Ala	C2H2 zinc-finger domain	1	-	-	-	-
	WIZ	New	c.2,370G>A	Ala790Ala	C2H2 zinc-finger domain	1	-	-	-	-
Controls specific variants	EHMT1	New	c.3,035+10G>A	-	-	0	1	-	-	-
	EHMT1	New	c.2,073C>T	His691His	-	0	1	-	-	-
	EHMT1	New	c.2,442C>T	Ala814Ala	ANKYRIN REPEAT DOMAIN	0	1	-	-	-
	EHMT1	rs151024617	c.2,814C>T	His938His	ANKYRIN REPEAT DOMAIN	0	1	-	-	-
	EHMT1	New	c.2,996C>T	Ala999Val	ANKYRIN REPEAT DOMAIN	0	3	Benign	Neutral	Tolerated
	EHMT1	New	c.3,053A>G	Tyr1018Cys	-	0	1	Probably damaging	Deleterious	Tolerated
	EHMT1	New	c.3,324G>A	Ala1108Ala	Pre-SET DOMAIN	0	2	-	-	-
	EHMT1	New	c.3,789C>T	Cys1263Cys	Metal Binding site (Zinc)	0	2	-	-	-
	EHMT1	New	c.3,842_3,850del	Ala1281_Glu1283del	-	0	1	NA	Deleterious	Damaging
	EHMT2	New	c.2,118+15G>A	-	-	0	2	-	-	-
	EHMT2	rs118100325	c.2,772-11G>A	-	-	0	2	-	-	-
	EHMT2	New	c.2,772-5dupT	-	-	0	2	-	-	-
	EHMT2	New	c.2,916+16G>A	-	-	0	1	-	-	-
	EHMT2	New	c.2,700G>A	Ala900Ala	-	0	1	-	-	-
	EHMT2	rs181323053	c.3,174C>T	Ile1058Ile	SET DOMAIN	0	1	-	-	-
MAF = Minor allele frequency
Missense variants in BOLD
